# Supplementary material for: Permeability characteristics and structural evolution of compacted loess under different dry densities and wetting-drying cycles
Source: PLoS One. 2021 Jun 28;16(6):e0253508. doi: 10.1371/journal.pone.0253508 (PMC8238211; doi:10.1371/journal.pone.0253508)
Supplement: S1 Dataset — (XLSX) [file pone.0253508.s001.xlsx]

## Sheet: Sheet1
CADX
5	200
5.02	168
5.04	182
5.06	186
5.08	178
5.1	183
5.12	167
5.14	167
5.16	183
5.18	198
5.2	178
5.22	192
5.24	178
5.26	180
5.28	163
5.3	198
5.32	182
5.34	177
5.36	175
5.38	189
5.4	172
5.42	174
5.44	177
5.46	158
5.48	166
5.5	174
5.52	171
5.54	160
5.56	197
5.58	174
5.6	190
5.62	157
5.64	160
5.66	177
5.68	171
5.7	186
5.72	167
5.74	180
5.76	183
5.78	210
5.8	180
5.82	174
5.84	154
5.86	209
5.88	190
5.9	173
5.92	206
5.94	200
5.96	167
5.98	193
6	185
6.02	196
6.04	217
6.06	237
6.08	254
6.1	257
6.12	249
6.14	235
6.16	245
6.18	207
6.2	216
6.22	194
6.24	186
6.26	191
6.28	163
6.3	168
6.32	139
6.34	147
6.36	160
6.38	135
6.4	148
6.42	150
6.44	148
6.46	144
6.48	130
6.5	146
6.52	118
6.54	149
6.56	147
6.58	116
6.6	141
6.62	151
6.64	134
6.66	128
6.68	118
6.7	124
6.72	122
6.74	125
6.76	122
6.78	109
6.8	135
6.82	116
6.84	115
6.86	133
6.88	143
6.9	122
6.92	141
6.94	119
6.96	134
6.98	146
7	122
7.02	138
7.04	135
7.06	124
7.08	108
7.1	123
7.12	150
7.14	129
7.16	113
7.18	126
7.2	136
7.22	123
7.24	113
7.26	137
7.28	121
7.3	117
7.32	121
7.34	119
7.36	101
7.38	113
7.4	109
7.42	107
7.44	149
7.46	122
7.48	135
7.5	107
7.52	132
7.54	126
7.56	103
7.58	117
7.6	115
7.62	143
7.64	121
7.66	107
7.68	125
7.7	88
7.72	111
7.74	111
7.76	102
7.78	118
7.8	116
7.82	108
7.84	120
7.86	115
7.88	125
7.9	112
7.92	109
7.94	115
7.96	118
7.98	121
8	106
8.02	113
8.04	114
8.06	103
8.08	116
8.1	118
8.12	127
8.14	102
8.16	120
8.18	119
8.2	122
8.22	111
8.24	125
8.26	127
8.28	110
8.3	113
8.32	107
8.34	115
8.36	98
8.38	128
8.4	111
8.42	106
8.44	135
8.46	132
8.48	144
8.5	125
8.52	122
8.54	137
8.56	145
8.58	144
8.6	127
8.62	127
8.64	133
8.66	159
8.68	154
8.7	168
8.72	179
8.74	193
8.76	169
8.78	222
8.8	206
8.82	240
8.84	223
8.86	188
8.88	163
8.9	109
8.92	120
8.94	127
8.96	110
8.98	105
9	106
9.02	117
9.04	100
9.06	98
9.08	91
9.1	81
9.12	95
9.14	88
9.16	83
9.18	93
9.2	89
9.22	97
9.24	82
9.26	87
9.28	97
9.3	98
9.32	79
9.34	110
9.36	87
9.38	83
9.4	78
9.42	73
9.44	72
9.46	82
9.48	76
9.5	78
9.52	91
9.54	88
9.56	86
9.58	93
9.6	69
9.62	68
9.64	87
9.66	106
9.68	77
9.7	78
9.72	74
9.74	86
9.76	62
9.78	74
9.8	87
9.82	76
9.84	71
9.86	80
9.88	80
9.9	66
9.92	69
9.94	68
9.96	80
9.98	67
10	71
10.02	87
10.04	61
10.06	80
10.08	91
10.1	87
10.12	97
10.14	79
10.16	73
10.18	90
10.2	84
10.22	72
10.24	81
10.26	68
10.28	87
10.3	68
10.32	80
10.34	95
10.36	105
10.38	103
10.4	100
10.42	99
10.44	100
10.46	83
10.48	94
10.5	86
10.52	82
10.54	85
10.56	60
10.58	69
10.6	68
10.62	82
10.64	93
10.66	71
10.68	64
10.7	67
10.72	80
10.74	77
10.76	53
10.78	70
10.8	71
10.82	71
10.84	76
10.86	81
10.88	90
10.9	83
10.92	72
10.94	91
10.96	68
10.98	80
11	71
11.02	75
11.04	80
11.06	69
11.08	70
11.1	83
11.12	79
11.14	76
11.16	74
11.18	82
11.2	62
11.22	73
11.24	61
11.26	78
11.28	56
11.3	66
11.32	69
11.34	70
11.36	69
11.38	60
11.4	63
11.42	68
11.44	70
11.46	57
11.48	78
11.5	65
11.52	78
11.54	68
11.56	68
11.58	71
11.6	71
11.62	73
11.64	63
11.66	65
11.68	65
11.7	65
11.72	79
11.74	63
11.76	74
11.78	73
11.8	72
11.82	69
11.84	74
11.86	69
11.88	79
11.9	81
11.92	89
11.94	75
11.96	76
11.98	72
12	83
12.02	106
12.04	91
12.06	108
12.08	96
12.1	98
12.12	97
12.14	116
12.16	141
12.18	105
12.2	109
12.22	142
12.24	118
12.26	146
12.28	173
12.3	173
12.32	181
12.34	183
12.36	187
12.38	184
12.4	197
12.42	199
12.44	201
12.46	246
12.48	193
12.5	193
12.52	118
12.54	87
12.56	84
12.58	66
12.6	77
12.62	62
12.64	63
12.66	65
12.68	57
12.7	70
12.72	59
12.74	59
12.76	63
12.78	59
12.8	58
12.82	46
12.84	59
12.86	71
12.88	55
12.9	55
12.92	55
12.94	62
12.96	56
12.98	68
13	71
13.02	62
13.04	56
13.06	50
13.08	48
13.1	52
13.12	68
13.14	43
13.16	59
13.18	53
13.2	56
13.22	51
13.24	58
13.26	54
13.28	64
13.3	54
13.32	64
13.34	67
13.36	57
13.38	62
13.4	59
13.42	61
13.44	56
13.46	64
13.48	63
13.5	64
13.52	68
13.54	69
13.56	81
13.58	56
13.6	70
13.62	88
13.64	71
13.66	74
13.68	102
13.7	74
13.72	102
13.74	95
13.76	106
13.78	109
13.8	111
13.82	113
13.84	104
13.86	107
13.88	85
13.9	92
13.92	51
13.94	73
13.96	58
13.98	67
14	58
14.02	73
14.04	53
14.06	53
14.08	47
14.1	48
14.12	52
14.14	46
14.16	59
14.18	49
14.2	46
14.22	68
14.24	62
14.26	37
14.28	65
14.3	50
14.32	58
14.34	52
14.36	58
14.38	57
14.4	52
14.42	37
14.44	45
14.46	52
14.48	55
14.5	44
14.52	57
14.54	56
14.56	50
14.58	43
14.6	37
14.62	55
14.64	52
14.66	55
14.68	46
14.7	46
14.72	63
14.74	36
14.76	57
14.78	56
14.8	49
14.82	49
14.84	63
14.86	47
14.88	62
14.9	60
14.92	61
14.94	61
14.96	67
14.98	66
15	55
15.02	55
15.04	49
15.06	40
15.08	37
15.1	54
15.12	48
15.14	47
15.16	46
15.18	37
15.2	53
15.22	40
15.24	33
15.26	45
15.28	46
15.3	51
15.32	44
15.34	41
15.36	49
15.38	38
15.4	52
15.42	45
15.44	40
15.46	38
15.48	43
15.5	47
15.52	41
15.54	34
15.56	46
15.58	46
15.6	39
15.62	51
15.64	52
15.66	48
15.68	59
15.7	49
15.72	56
15.74	54
15.76	51
15.78	68
15.8	64
15.82	56
15.84	68
15.86	43
15.88	59
15.9	46
15.92	39
15.94	43
15.96	48
15.98	34
16	42
16.02	44
16.04	41
16.06	47
16.08	41
16.1	46
16.12	45
16.14	43
16.16	34
16.18	38
16.2	42
16.22	40
16.24	46
16.26	35
16.28	45
16.3	44
16.32	36
16.34	53
16.36	47
16.38	38
16.4	47
16.42	37
16.44	39
16.46	38
16.48	30
16.5	36
16.52	44
16.54	44
16.56	39
16.58	39
16.6	33
16.62	44
16.64	37
16.66	39
16.68	46
16.7	35
16.72	46
16.74	41
16.76	31
16.78	43
16.8	29
16.82	37
16.84	33
16.86	41
16.88	39
16.9	46
16.92	44
16.94	40
16.96	39
16.98	30
17	42
17.02	46
17.04	32
17.06	40
17.08	39
17.1	49
17.12	44
17.14	40
17.16	40
17.18	50
17.2	39
17.22	51
17.24	55
17.26	37
17.28	47
17.3	46
17.32	49
17.34	44
17.36	40
17.38	46
17.4	42
17.42	54
17.44	53
17.46	50
17.48	68
17.5	68
17.52	68
17.54	59
17.56	78
17.58	75
17.6	72
17.62	85
17.64	84
17.66	100
17.68	105
17.7	108
17.72	101
17.74	98
17.76	106
17.78	104
17.8	77
17.82	82
17.84	70
17.86	67
17.88	64
17.9	48
17.92	70
17.94	43
17.96	53
17.98	52
18	38
18.02	43
18.04	47
18.06	48
18.08	53
18.1	60
18.12	48
18.14	42
18.16	43
18.18	66
18.2	55
18.22	56
18.24	50
18.26	41
18.28	45
18.3	56
18.32	59
18.34	56
18.36	75
18.38	75
18.4	67
18.42	62
18.44	73
18.46	76
18.48	57
18.5	84
18.52	69
18.54	71
18.56	65
18.58	69
18.6	68
18.62	58
18.64	72
18.66	90
18.68	101
18.7	78
18.72	96
18.74	87
18.76	76
18.78	78
18.8	103
18.82	61
18.84	63
18.86	50
18.88	57
18.9	53
18.92	52
18.94	43
18.96	45
18.98	58
19	48
19.02	56
19.04	59
19.06	60
19.08	54
19.1	59
19.12	56
19.14	58
19.16	50
19.18	56
19.2	70
19.22	81
19.24	61
19.26	75
19.28	71
19.3	58
19.32	73
19.34	53
19.36	66
19.38	79
19.4	86
19.42	82
19.44	81
19.46	74
19.48	77
19.5	82
19.52	107
19.54	122
19.56	119
19.58	123
19.6	149
19.62	160
19.64	162
19.66	159
19.68	163
19.7	185
19.72	219
19.74	173
19.76	176
19.78	192
19.8	192
19.82	163
19.84	173
19.86	151
19.88	145
19.9	129
19.92	126
19.94	119
19.96	107
19.98	104
20	88
20.02	97
20.04	94
20.06	95
20.08	89
20.1	70
20.12	88
20.14	70
20.16	95
20.18	111
20.2	87
20.22	90
20.24	72
20.26	70
20.28	78
20.3	87
20.32	86
20.34	96
20.36	85
20.38	92
20.4	68
20.42	78
20.44	106
20.46	86
20.48	86
20.5	111
20.52	115
20.54	124
20.56	121
20.58	167
20.6	198
20.62	222
20.64	218
20.66	274
20.68	339
20.7	383
20.72	444
20.74	681
20.76	861
20.78	1049
20.8	1272
20.82	1367
20.84	1265
20.86	989
20.88	760
20.9	518
20.92	327
20.94	226
20.96	168
20.98	157
21	128
21.02	114
21.04	102
21.06	102
21.08	100
21.1	73
21.12	64
21.14	64
21.16	85
21.18	62
21.2	68
21.22	72
21.24	80
21.26	73
21.28	70
21.3	74
21.32	71
21.34	54
21.36	75
21.38	84
21.4	84
21.42	73
21.44	75
21.46	69
21.48	85
21.5	77
21.52	78
21.54	68
21.56	77
21.58	66
21.6	52
21.62	46
21.64	67
21.66	73
21.68	68
21.7	75
21.72	55
21.74	73
21.76	64
21.78	85
21.8	89
21.82	111
21.84	113
21.86	126
21.88	136
21.9	137
21.92	174
21.94	202
21.96	269
21.98	289
22	279
22.02	261
22.04	228
22.06	187
22.08	130
22.1	110
22.12	75
22.14	77
22.16	63
22.18	73
22.2	74
22.22	70
22.24	49
22.26	74
22.28	75
22.3	74
22.32	87
22.34	81
22.36	72
22.38	75
22.4	79
22.42	88
22.44	76
22.46	82
22.48	82
22.5	75
22.52	67
22.54	67
22.56	69
22.58	59
22.6	55
22.62	57
22.64	67
22.66	62
22.68	65
22.7	69
22.72	84
22.74	85
22.76	71
22.78	107
22.8	119
22.82	106
22.84	126
22.86	125
22.88	112
22.9	142
22.92	142
22.94	154
22.96	186
22.98	204
23	225
23.02	252
23.04	234
23.06	230
23.08	195
23.1	161
23.12	144
23.14	91
23.16	75
23.18	81
23.2	67
23.22	69
23.24	90
23.26	68
23.28	81
23.3	83
23.32	82
23.34	96
23.36	83
23.38	108
23.4	104
23.42	121
23.44	120
23.46	169
23.48	191
23.5	199
23.52	196
23.54	176
23.56	168
23.58	149
23.6	127
23.62	107
23.64	85
23.66	105
23.68	103
23.7	129
23.72	118
23.74	120
23.76	118
23.78	113
23.8	111
23.82	95
23.84	98
23.86	98
23.88	100
23.9	88
23.92	102
23.94	96
23.96	114
23.98	94
24	116
24.02	121
24.04	138
24.06	142
24.08	140
24.1	169
24.12	179
24.14	198
24.16	230
24.18	218
24.2	220
24.22	241
24.24	229
24.26	197
24.28	217
24.3	168
24.32	138
24.34	147
24.36	112
24.38	92
24.4	76
24.42	69
24.44	73
24.46	84
24.48	81
24.5	86
24.52	80
24.54	76
24.56	75
24.58	72
24.6	78
24.62	86
24.64	96
24.66	82
24.68	98
24.7	96
24.72	100
24.74	90
24.76	108
24.78	97
24.8	104
24.82	96
24.84	121
24.86	117
24.88	114
24.9	138
24.92	113
24.94	103
24.96	136
24.98	144
25	128
25.02	138
25.04	151
25.06	179
25.08	172
25.1	181
25.12	201
25.14	155
25.16	157
25.18	139
25.2	169
25.22	134
25.24	147
25.26	155
25.28	152
25.3	150
25.32	145
25.34	179
25.36	203
25.38	182
25.4	215
25.42	207
25.44	174
25.46	188
25.48	157
25.5	150
25.52	142
25.54	155
25.56	144
25.58	121
25.6	98
25.62	103
25.64	89
25.66	95
25.68	102
25.7	94
25.72	95
25.74	74
25.76	68
25.78	101
25.8	68
25.82	85
25.84	95
25.86	85
25.88	75
25.9	72
25.92	71
25.94	71
25.96	80
25.98	82
26	76
26.02	85
26.04	86
26.06	77
26.08	85
26.1	83
26.12	84
26.14	130
26.16	133
26.18	130
26.2	125
26.22	163
26.24	168
26.26	163
26.28	219
26.3	229
26.32	285
26.34	340
26.36	377
26.38	400
26.4	535
26.42	688
26.44	862
26.46	1177
26.48	1534
26.5	1847
26.52	2480
26.54	3416
26.56	4518
26.58	5272
26.6	5311
26.62	4672
26.64	3941
26.66	3092
26.68	2222
26.7	1463
26.72	871
26.74	501
26.76	393
26.78	353
26.8	298
26.82	265
26.84	222
26.86	240
26.88	219
26.9	186
26.92	218
26.94	177
26.96	196
26.98	174
27	188
27.02	173
27.04	201
27.06	188
27.08	181
27.1	167
27.12	136
27.14	132
27.16	133
27.18	112
27.2	112
27.22	112
27.24	91
27.26	110
27.28	103
27.3	135
27.32	111
27.34	152
27.36	169
27.38	216
27.4	192
27.42	212
27.44	222
27.46	219
27.48	206
27.5	193
27.52	177
27.54	199
27.56	203
27.58	201
27.6	278
27.62	304
27.64	346
27.66	395
27.68	407
27.7	371
27.72	486
27.74	621
27.76	726
27.78	715
27.8	732
27.82	659
27.84	932
27.86	1020
27.88	1017
27.9	971
27.92	902
27.94	975
27.96	850
27.98	541
28	405
28.02	342
28.04	314
28.06	230
28.08	179
28.1	175
28.12	205
28.14	194
28.16	204
28.18	196
28.2	176
28.22	178
28.24	171
28.26	151
28.28	147
28.3	123
28.32	116
28.34	115
28.36	88
28.38	98
28.4	106
28.42	94
28.44	123
28.46	117
28.48	98
28.5	115
28.52	96
28.54	86
28.56	108
28.58	84
28.6	84
28.62	74
28.64	73
28.66	63
28.68	62
28.7	47
28.72	62
28.74	53
28.76	82
28.78	59
28.8	65
28.82	78
28.84	63
28.86	65
28.88	70
28.9	58
28.92	78
28.94	72
28.96	84
28.98	70
29	88
29.02	84
29.04	88
29.06	106
29.08	112
29.1	103
29.12	119
29.14	156
29.16	169
29.18	206
29.2	214
29.22	270
29.24	327
29.26	407
29.28	532
29.3	683
29.32	891
29.34	1169
29.36	1344
29.38	1329
29.4	1299
29.42	1287
29.44	1081
29.46	921
29.48	735
29.5	547
29.52	440
29.54	306
29.56	226
29.58	225
29.6	170
29.62	170
29.64	142
29.66	174
29.68	281
29.7	331
29.72	266
29.74	206
29.76	236
29.78	259
29.8	204
29.82	164
29.84	160
29.86	172
29.88	141
29.9	139
29.92	131
29.94	132
29.96	146
29.98	128
30	131
30.02	122
30.04	132
30.06	122
30.08	108
30.1	123
30.12	122
30.14	128
30.16	145
30.18	147
30.2	124
30.22	168
30.24	177
30.26	147
30.28	138
30.3	143
30.32	164
30.34	159
30.36	152
30.38	144
30.4	183
30.42	134
30.44	131
30.46	150
30.48	139
30.5	112
30.52	99
30.54	101
30.56	93
30.58	80
30.6	90
30.62	103
30.64	90
30.66	84
30.68	102
30.7	119
30.72	108
30.74	105
30.76	116
30.78	118
30.8	154
30.82	136
30.84	157
30.86	187
30.88	222
30.9	249
30.92	220
30.94	173
30.96	176
30.98	131
31	146
31.02	112
31.04	99
31.06	112
31.08	91
31.1	93
31.12	105
31.14	106
31.16	123
31.18	134
31.2	152
31.22	161
31.24	134
31.26	139
31.28	124
31.3	116
31.32	116
31.34	111
31.36	109
31.38	93
31.4	117
31.42	116
31.44	118
31.46	97
31.48	111
31.5	107
31.52	90
31.54	103
31.56	78
31.58	65
31.6	68
31.62	95
31.64	78
31.66	51
31.68	70
31.7	74
31.72	63
31.74	66
31.76	62
31.78	62
31.8	77
31.82	72
31.84	59
31.86	62
31.88	79
31.9	58
31.92	63
31.94	65
31.96	68
31.98	78
32	76
32.02	75
32.04	94
32.06	81
32.08	61
32.1	72
32.12	53
32.14	68
32.16	54
32.18	63
32.2	77
32.22	53
32.24	55
32.26	47
32.28	52
32.3	63
32.32	59
32.34	59
32.36	75
32.38	49
32.4	53
32.42	53
32.44	59
32.46	59
32.48	53
32.5	76
32.52	61
32.54	44
32.56	48
32.58	53
32.6	51
32.62	54
32.64	41
32.66	41
32.68	41
32.7	69
32.72	51
32.74	50
32.76	54
32.78	44
32.8	45
32.82	60
32.84	43
32.86	44
32.88	48
32.9	55
32.92	58
32.94	56
32.96	71
32.98	59
33	114
33.02	220
33.04	246
33.06	209
33.08	127
33.1	146
33.12	171
33.14	154
33.16	107
33.18	73
33.2	68
33.22	56
33.24	55
33.26	54
33.28	57
33.3	70
33.32	50
33.34	48
33.36	61
33.38	53
33.4	51
33.42	56
33.44	57
33.46	51
33.48	61
33.5	57
33.52	56
33.54	46
33.56	65
33.58	63
33.6	63
33.62	47
33.64	51
33.66	65
33.68	45
33.7	44
33.72	58
33.74	63
33.76	49
33.78	69
33.8	67
33.82	96
33.84	92
33.86	113
33.88	124
33.9	92
33.92	100
33.94	90
33.96	82
33.98	74
34	61
34.02	77
34.04	64
34.06	76
34.08	61
34.1	69
34.12	73
34.14	77
34.16	71
34.18	93
34.2	90
34.22	73
34.24	78
34.26	91
34.28	73
34.3	87
34.32	106
34.34	109
34.36	117
34.38	118
34.4	125
34.42	146
34.44	155
34.46	152
34.48	142
34.5	160
34.52	155
34.54	147
34.56	158
34.58	143
34.6	147
34.62	171
34.64	156
34.66	150
34.68	153
34.7	156
34.72	175
34.74	161
34.76	160
34.78	181
34.8	156
34.82	159
34.84	177
34.86	175
34.88	188
34.9	208
34.92	213
34.94	208
34.96	188
34.98	212
35	204
35.02	227
35.04	159
35.06	206
35.08	165
35.1	178
35.12	155
35.14	132
35.16	114
35.18	125
35.2	125
35.22	110
35.24	128
35.26	99
35.28	96
35.3	111
35.32	108
35.34	116
35.36	90
35.38	87
35.4	83
35.42	90
35.44	95
35.46	95
35.48	82
35.5	105
35.52	82
35.54	66
35.56	95
35.58	92
35.6	107
35.62	98
35.64	111
35.66	75
35.68	83
35.7	83
35.72	93
35.74	85
35.76	108
35.78	91
35.8	104
35.82	110
35.84	120
35.86	150
35.88	177
35.9	211
35.92	233
35.94	266
35.96	275
35.98	263
36	231
36.02	216
36.04	203
36.06	186
36.08	157
36.1	127
36.12	143
36.14	115
36.16	106
36.18	87
36.2	99
36.22	75
36.24	100
36.26	87
36.28	84
36.3	99
36.32	120
36.34	119
36.36	132
36.38	139
36.4	174
36.42	286
36.44	364
36.46	395
36.48	439
36.5	508
36.52	459
36.54	437
36.56	361
36.58	335
36.6	344
36.62	260
36.64	211
36.66	163
36.68	170
36.7	138
36.72	137
36.74	134
36.76	114
36.78	103
36.8	101
36.82	86
36.84	100
36.86	91
36.88	81
36.9	101
36.92	97
36.94	86
36.96	63
36.98	80
37	75
37.02	85
37.04	80
37.06	79
37.08	72
37.1	84
37.12	73
37.14	56
37.16	62
37.18	70
37.2	92
37.22	88
37.24	84
37.26	83
37.28	88
37.3	84
37.32	82
37.34	98
37.36	97
37.38	109
37.4	111
37.42	114
37.44	134
37.46	112
37.48	97
37.5	101
37.52	124
37.54	107
37.56	130
37.58	125
37.6	137
37.62	135
37.64	115
37.66	99
37.68	112
37.7	110
37.72	101
37.74	104
37.76	99
37.78	77
37.8	83
37.82	67
37.84	73
37.86	53
37.88	62
37.9	60
37.92	59
37.94	50
37.96	57
37.98	50
38	58
38.02	58
38.04	47
38.06	53
38.08	70
38.1	43
38.12	50
38.14	45
38.16	46
38.18	57
38.2	56
38.22	52
38.24	39
38.26	39
38.28	46
38.3	55
38.32	62
38.34	45
38.36	50
38.38	52
38.4	63
38.42	72
38.44	62
38.46	55
38.48	60
38.5	42
38.52	63
38.54	66
38.56	64
38.58	56
38.6	54
38.62	48
38.64	47
38.66	56
38.68	57
38.7	66
38.72	59
38.74	65
38.76	55
38.78	62
38.8	55
38.82	69
38.84	73
38.86	69
38.88	59
38.9	52
38.92	57
38.94	54
38.96	57
38.98	57
39	59
39.02	47
39.04	55
39.06	59
39.08	53
39.1	59
39.12	55
39.14	73
39.16	69
39.18	70
39.2	89
39.22	92
39.24	100
39.26	131
39.28	139
39.3	189
39.32	263
39.34	323
39.36	393
39.38	486
39.4	503
39.42	569
39.44	494
39.46	429
39.48	423
39.5	408
39.52	305
39.54	289
39.56	218
39.58	161
39.6	125
39.62	90
39.64	87
39.66	88
39.68	81
39.7	61
39.72	86
39.74	66
39.76	75
39.78	77
39.8	77
39.82	78
39.84	77
39.86	70
39.88	82
39.9	75
39.92	82
39.94	76
39.96	77
39.98	75
40	72
40.02	75
40.04	86
40.06	75
40.08	67
40.1	84
40.12	87
40.14	93
40.16	126
40.18	167
40.2	185
40.22	187
40.24	247
40.26	229
40.28	216
40.3	176
40.32	159
40.34	157
40.36	141
40.38	146
40.4	113
40.42	62
40.44	74
40.46	44
40.48	45
40.5	46
40.52	66
40.54	44
40.56	54
40.58	44
40.6	51
40.62	53
40.64	38
40.66	49
40.68	47
40.7	49
40.72	37
40.74	54
40.76	60
40.78	52
40.8	52
40.82	55
40.84	73
40.86	54
40.88	66
40.9	66
40.92	53
40.94	65
40.96	58
40.98	53
41	62
41.02	71
41.04	66
41.06	81
41.08	80
41.1	84
41.12	76
41.14	89
41.16	81
41.18	82
41.2	79
41.22	70
41.24	67
41.26	63
41.28	80
41.3	56
41.32	71
41.34	53
41.36	40
41.38	52
41.4	49
41.42	55
41.44	53
41.46	39
41.48	55
41.5	44
41.52	43
41.54	52
41.56	54
41.58	67
41.6	63
41.62	65
41.64	43
41.66	48
41.68	86
41.7	74
41.72	61
41.74	71
41.76	49
41.78	67
41.8	70
41.82	70
41.84	69
41.86	62
41.88	56
41.9	62
41.92	77
41.94	71
41.96	73
41.98	64
42	70
42.02	70
42.04	59
42.06	49
42.08	63
42.1	64
42.12	66
42.14	59
42.16	74
42.18	80
42.2	94
42.22	110
42.24	105
42.26	95
42.28	124
42.3	177
42.32	190
42.34	243
42.36	314
42.38	400
42.4	423
42.42	375
42.44	292
42.46	243
42.48	268
42.5	259
42.52	243
42.54	159
42.56	124
42.58	108
42.6	76
42.62	88
42.64	73
42.66	83
42.68	67
42.7	80
42.72	77
42.74	96
42.76	85
42.78	59
42.8	75
42.82	64
42.84	72
42.86	80
42.88	69
42.9	63
42.92	79
42.94	69
42.96	77
42.98	75
43	91
43.02	105
43.04	122
43.06	135
43.08	153
43.1	182
43.12	226
43.14	228
43.16	253
43.18	236
43.2	223
43.22	192
43.24	212
43.26	194
43.28	166
43.3	138
43.32	124
43.34	109
43.36	105
43.38	68
43.4	76
43.42	60
43.44	66
43.46	53
43.48	61
43.5	50
43.52	60
43.54	59
43.56	50
43.58	56
43.6	58
43.62	46
43.64	56
43.66	53
43.68	46
43.7	55
43.72	56
43.74	57
43.76	50
43.78	52
43.8	48
43.82	44
43.84	52
43.86	57
43.88	47
43.9	46
43.92	55
43.94	38
43.96	41
43.98	53
44	52
44.02	61
44.04	44
44.06	35
44.08	52
44.1	55
44.12	42
44.14	46
44.16	32
44.18	45
44.2	47
44.22	44
44.24	47
44.26	49
44.28	41
44.3	35
44.32	48
44.34	44
44.36	48
44.38	40
44.4	53
44.42	48
44.44	48
44.46	46
44.48	42
44.5	60
44.52	53
44.54	63
44.56	60
44.58	49
44.6	55
44.62	44
44.64	61
44.66	53
44.68	56
44.7	62
44.72	69
44.74	70
44.76	69
44.78	70
44.8	62
44.82	81
44.84	74
44.86	80
44.88	62
44.9	86
44.92	79
44.94	76
44.96	70
[truncated: 2 more rows]
