# Supplementary material for: Permeability characteristics and structural evolution of compacted loess under different dry densities and wetting-drying cycles
Source: PLoS One. 2021 Jun 28;16(6):e0253508. doi: 10.1371/journal.pone.0253508 (PMC8238211; doi:10.1371/journal.pone.0253508)
Supplement: S2 Dataset — (XLSX) [file pone.0253508.s002.xlsx]

## Sheet: Sheet1
Time (min)	Infiltration rate (cm/min)
	1.45 g/cm3 1 wetting-drying cycle	1.45 g/cm32 wetting-drying cycle	1.45 g/cm3 3 wetting-drying cycle	1.55 g/cm3 1 wetting-drying cycle	1.55 g/cm3 2 wetting-drying cycle	1.55 g/cm3 3 wetting-drying cycle	1.65 g/cm3 1 wetting-drying cycle	1.65 g/cm3 2 wetting-drying cycle	1.65 g/cm3 3 wetting-drying cycle
6.25	0.24279	0.2611	0.28252	0.19829	0.211	0.22372	0.14664	0.16571	0.16968
11.21	0.15061	0.16174	0.17842	0.11406	0.12995	0.1371	0.07671	0.08863	0.09817
21.63	0.06082	0.064	0.07274	0.04413	0.05128	0.05526	0.02903	0.0346	0.03936
41.96	0.02665	0.02983	0.03062	0.02029	0.02188	0.02347	0.01235	0.01555	0.0187
72.22	0.01711	0.01791	0.0195	0.01235	0.01394	0.01473	0.00758	0.00996	0.01155
102.98	0.01076	0.01155	0.01234	0.00758	0.00917	0.00837	0.00281	0.0052	0.00758
154.07	0.00894	0.00996	0.00996	0.00495	0.0056	0.00599	0.00263	0.00361	0.0044
174.41	0.00894	0.00996	0.01076	0.00495	0.0056	0.00599	0.00263	0.00361	0.0044
194.74	0.00894	0.00996	0.01076	0.00495	0.0056	0.00599	0.00263	0.00361	0.0044
214.58	0.00894	0.00996	0.01076	0.00495	0.0056	0.00599	0.00263	0.00361	0.0044
Dry density(g/cm3)	Saturation permeability coefficient (cm/s)
	1 wetting-drying cycle	2 wetting-drying cycle	3 wetting-drying cycle
1.45	11.175	12.4541	13.4474
1.55	6.1875	6.9945	7.48778
1.65	3.2875	4.50795	5.50122
