# Supplementary material for: Permeability characteristics and structural evolution of compacted loess under different dry densities and wetting-drying cycles
Source: PLoS One. 2021 Jun 28;16(6):e0253508. doi: 10.1371/journal.pone.0253508 (PMC8238211; doi:10.1371/journal.pone.0253508)
Supplement: S3 Dataset — (XLSX) [file pone.0253508.s003.xlsx]

## Sheet: Sheet1
T2 relaxation time (ms)	NMR signal intensity (a.u.)
	1.45Mg/m3 0 time	1.55Mg/m3 0 time	1.65Mg/m3 0 time	1.45Mg/m3 3 time	1.55Mg/m3 3 time	1.65Mg/m3 3 time
0.01	0.000722141	0.000350963	0.000235197	0.00112	0.000817282	0.000595086
0.01072	0.00131	0.000639015	0.000428222	0.00204	0.00149	0.00108
0.01149	0.00227	0.0011	0.00073979	0.00352	0.00257	0.00187
0.01232	0.00378	0.00184	0.00123	0.00587	0.00428	0.00312
0.0132	0.00609	0.00296	0.00198	0.00944	0.00689	0.00502
0.01415	0.00995	0.00483	0.00324	0.01544	0.01127	0.0082
0.01517	0.01557	0.00755	0.00506	0.02416	0.01763	0.01283
0.01626	0.02383	0.01154	0.00773	0.03698	0.02699	0.01965
0.01743	0.03504	0.01695	0.01134	0.05439	0.03971	0.0289
0.01868	0.05055	0.0244	0.01631	0.07853	0.05733	0.04171
0.02002	0.07033	0.03384	0.0226	0.10933	0.07983	0.05806
0.02146	0.09625	0.04613	0.03076	0.14978	0.10939	0.07951
0.023	0.12735	0.06072	0.04041	0.19844	0.14496	0.1053
0.02466	0.16611	0.07866	0.05222	0.25926	0.18945	0.13749
0.02643	0.20995	0.09857	0.06524	0.32835	0.24001	0.17401
0.02833	0.26198	0.12169	0.08023	0.41076	0.30036	0.21749
0.03037	0.31738	0.1455	0.09546	0.49913	0.36512	0.26396
0.03255	0.38011	0.17146	0.11185	0.59994	0.43904	0.3168
0.03489	0.44272	0.19582	0.12683	0.70171	0.51368	0.36984
0.0374	0.51037	0.22045	0.14158	0.81291	0.59522	0.42743
0.04009	0.57784	0.24257	0.15421	0.92552	0.6777	0.48519
0.04297	0.63778	0.25873	0.16253	1.02795	0.75253	0.53691
0.04606	0.69813	0.27186	0.1684	1.13307	0.82897	0.58914
0.04937	0.74638	0.27682	0.16872	1.22054	0.89193	0.63114
0.05292	0.79272	0.27744	0.16605	1.3067	0.95315	0.67126
0.05672	0.82424	0.2693	0.15804	1.36984	0.99654	0.69826
0.0608	0.85336	0.2571	0.14794	1.42974	1.03629	0.72228
0.06517	0.8677	0.23779	0.1346	1.46457	1.05643	0.73245
0.06986	0.88152	0.21668	0.12186	1.49693	1.07324	0.74047
0.07488	0.88342	0.19235	0.10985	1.50581	1.07176	0.73646
0.08026	0.88886	0.17029	0.10273	1.5155	1.06967	0.73317
0.08604	0.88742	0.15057	0.10161	1.50616	1.0535	0.722
0.09222	0.89499	0.1385	0.1108	1.50258	1.04148	0.71617
0.09885	0.90168	0.13501	0.13159	1.48595	1.02161	0.70814
0.10596	0.9233	0.14509	0.16848	1.48053	1.01193	0.71111
0.11357	0.94964	0.16959	0.22183	1.46813	1.0014	0.71798
0.12174	0.99629	0.21337	0.29662	1.47195	1.00735	0.74164
0.13049	1.05899	0.2779	0.39367	1.48395	1.0258	0.7798
0.13987	1.13179	0.36284	0.51103	1.49598	1.05232	0.82917
0.14993	1.23075	0.47405	0.65572	1.52991	1.1032	0.90245
0.1607	1.34047	0.60679	0.82002	1.56657	1.1654	0.98906
0.17226	1.47825	0.76877	1.0135	1.62759	1.255	1.10221
0.18464	1.62503	0.95076	1.22312	1.69251	1.35624	1.22797
0.19792	1.8003	1.16344	1.46215	1.78354	1.4859	1.38094
0.21215	1.98065	1.39191	1.71129	1.87839	1.62463	1.54292
0.2274	2.18878	1.65096	1.98866	2.00068	1.79106	1.73091
0.24374	2.39637	1.91909	2.26813	2.1257	1.9617	1.92189
0.26127	2.63023	2.21621	2.57363	2.27924	2.15818	2.13626
0.28005	2.85684	2.51359	2.87192	2.4335	2.35267	2.3459
0.30018	3.10779	2.83714	3.19344	2.61715	2.57084	2.57547
0.32176	3.34425	3.1506	3.49785	2.79863	2.78047	2.79179
0.3449	3.603	3.48652	3.82244	3.01003	3.01201	3.0243
0.36969	3.84007	3.80124	4.12006	3.21548	3.2289	3.23509
0.39627	4.09754	4.13428	4.43481	3.45095	3.46674	3.45856
0.42476	4.35189	4.46104	4.74079	3.69728	3.70622	3.67397
0.45529	4.57456	4.75019	5.00586	3.93022	3.92338	3.85639
0.48802	4.81569	5.05186	5.28384	4.19248	4.16153	4.04744
0.52311	5.01973	5.30656	5.51287	4.43544	4.37317	4.19981
0.56072	5.24153	5.57073	5.75212	4.70645	4.60618	4.35912
0.60103	5.42197	5.78052	5.93559	4.95166	4.80876	4.4758
0.64424	5.62007	5.99782	6.12679	5.22314	5.03276	4.5987
0.69055	5.77376	6.15571	6.25678	5.46196	5.22221	4.67693
0.7402	5.94557	6.32036	6.39236	5.72483	5.43242	4.76172
0.79341	6.07111	6.42307	6.46302	5.94818	5.60353	4.80175
0.85045	6.21566	6.53303	6.53767	6.19311	5.79378	4.8497
0.91159	6.31314	6.58094	6.54576	6.39201	5.93995	4.85467
0.97712	6.43079	6.63767	6.55709	6.61006	6.1028	4.86987
1.04737	6.50136	6.63435	6.5026	6.77639	6.21652	4.84539
1.12267	6.5933	6.64225	6.45179	6.95969	6.34395	4.83416
1.20338	6.63867	6.59381	6.33842	7.08682	6.41774	4.78762
1.28989	6.70639	6.55946	6.23053	7.22928	6.50234	4.75764
1.38262	6.76257	6.50664	6.09678	7.34992	6.56338	4.72114
1.48202	6.773	6.40479	5.90973	7.41032	6.56639	4.65638
1.58857	6.80653	6.32147	5.73333	7.485	6.57745	4.61276
1.70277	6.8288	6.22557	5.53987	7.53642	6.56304	4.56788
1.82518	6.87386	6.14946	5.35944	7.60244	6.55604	4.54567
1.9564	6.90721	6.06307	5.16675	7.64558	6.52403	4.52412
2.09705	6.92828	5.96777	4.96525	7.66599	6.46794	4.50399
2.24781	6.93636	5.86475	4.75836	7.66402	6.38919	4.48571
2.4094	6.93065	5.75503	4.54932	7.64021	6.28965	4.4694
2.58262	6.91029	5.63941	4.34115	7.5952	6.17148	4.45486
2.76829	6.87437	5.51854	4.1365	7.52978	6.03715	4.4416
2.9673	6.82201	5.39284	3.93765	7.44479	5.88922	4.42887
3.18063	6.75236	5.26262	3.74639	7.34113	5.73035	4.41569
3.40929	6.66465	5.12803	3.56402	7.21975	5.56313	4.40093
3.65438	6.55829	4.98916	3.39137	7.08163	5.39002	4.38329
3.9171	6.43286	4.846	3.22878	6.92773	5.21325	4.36144
4.19871	6.28814	4.69853	3.07612	6.75903	5.03482	4.334
4.50056	6.12423	4.54672	2.9329	6.57653	4.85637	4.29964
4.82411	5.94146	4.39056	2.79827	6.38122	4.67925	4.25708
5.17092	5.74051	4.2301	2.6711	6.17409	4.50445	4.20521
5.54267	5.52236	4.06543	2.55009	5.95614	4.33262	4.14304
5.94113	5.2883	3.89671	2.43381	5.7284	4.16414	4.06979
6.36825	5.03989	3.72416	2.32076	5.49192	3.99908	3.98491
6.82607	4.77897	3.54807	2.20949	5.24774	3.83733	3.88808
7.31681	4.50756	3.36878	2.0986	4.99694	3.67856	3.77922
7.84282	4.22788	3.18667	1.98681	4.7406	3.52233	3.65851
8.40665	3.94219	3.00216	1.87301	4.47983	3.36809	3.52639
9.01102	3.65282	2.81569	1.75629	4.21569	3.21527	3.38351
9.65883	3.36204	2.62771	1.63592	3.94924	3.06328	3.23074
10.3532	3.07202	2.43868	1.5114	3.6815	2.91155	3.06914
11.0975	2.78476	2.24905	1.38244	3.41344	2.75957	2.89994
11.8953	2.50204	2.05924	1.24894	3.14596	2.60689	2.72449
12.7505	2.22538	1.8697	1.111	2.87987	2.45316	2.5442
13.6672	1.95599	1.68085	0.96886	2.6159	2.29811	2.36058
14.6497	1.6948	1.49309	0.82291	2.35467	2.14158	2.17511
15.7029	1.44241	1.30682	0.67366	2.0967	1.98348	1.98926
16.8318	1.19912	1.12242	0.52168	1.84241	1.82385	1.80441
18.0419	0.96495	0.94025	0.43375	1.59212	1.6628	1.62186
19.3389	0.73968	0.76067	0.42089	1.34605	1.5005	1.44276
20.7292	0.52287	0.58399	0.4036	1.10434	1.3372	1.26811
22.2195	0.31395	0.41052	0.38243	0.86705	1.17321	1.09872
23.8169	0.11221	0.2405	0.35786	0.63416	1.00887	0.93519
25.5291	0.07158	0.21826	0.33046	0.40563	0.84456	0.77793
27.3644	0.10025	0.21901	0.30079	0.18135	0.68065	0.62715
29.3317	0.12808	0.21934	0.2694	0.16329	0.51755	0.48283
31.4404	0.15422	0.2192	0.23683	0.17491	0.35563	0.34481
33.7006	0.17793	0.21857	0.20362	0.18476	0.27916	0.21272
36.1234	0.19861	0.21739	0.17029	0.19257	0.27211	0.08608
38.7204	0.21579	0.21555	0.13706	0.19814	0.26378	0.03674
41.504	0.22916	0.21296	0.10428	0.20132	0.25431	0.05525
44.4878	0.23856	0.20952	0.07221	0.20204	0.2439	0.07425
47.6861	0.24393	0.20511	0.04107	0.2003	0.23274	0.09291
51.1143	0.24532	0.1996	0.01393	0.19619	0.22095	0.11047
54.789	0.24287	0.19285	0.02044	0.18986	0.20864	0.12621
58.7279	0.23683	0.18474	0.02711	0.18151	0.1959	0.13951
62.9499	0.22746	0.17518	0.03374	0.1714	0.18276	0.14987
67.4754	0.21508	0.16407	0.04011	0.15983	0.16927	0.1569
72.3263	0.20005	0.15133	0.04598	0.14714	0.1554	0.16035
77.526	0.18273	0.13693	0.05116	0.13365	0.14113	0.1601
83.0994	0.16347	0.12087	0.05551	0.11969	0.12642	0.1562
89.0735	0.14264	0.10319	0.05894	0.10559	0.1112	0.14885
95.4772	0.1206	0.08401	0.06153	0.09162	0.09545	0.13832
102.341	0.09771	0.06337	0.06341	0.07803	0.07897	0.12493
109.699	0.07431	0.0537	0.06408	0.06502	0.06166	0.10908
117.585	0.05083	0.0528	0.06341	0.05273	0.04345	0.09123
126.038	0.02749	0.0511	0.06132	0.04127	0.03896	0.07188
135.099	0.00449	0.04867	0.0578	0.03075	0.04322	0.05154
144.812	0	0.04559	0.0531	0.02111	0.04673	0.03071
155.223	0	0.04195	0.04741	0.01221	0.04935	0.0099
166.382	0	0.03783	0.04098	0.00906	0.05096	0
178.343	0	0.03346	0.03403	0.01145	0.05148	0
191.164	0	0.02879	0.02689	0.0142	0.05085	0
204.907	0	0.02387	0.02012	0.0172	0.04918	0
219.639	0	0.01874	0.01365	0.02036	0.04639	0
235.429	0	0.01345	0.00764	0.0235	0.04242	0
252.354	0	0.00803	0.00243	0.02641	0.03734	0
270.496	0	0.00257	0	0.0289	0.03119	0
289.942	0	0	0	0.03086	0.02403	0
310.787	7.69721e-07	0	0	0.03225	0.01598	0
333.129	0.000137826	0	0	0.03281	0.00719	0
357.079	0.000451479	0	0	0.03246	0	0
382.749	0.000959395	6.33881e-05	0	0.03109	0	0
410.266	0.00156	0.000337276	0	0.02871	0	0
439.76	0.00226	0.000734866	0	0.0255	0	0
471.375	0.00312	0.00116	9.13968e-06	0.0216	0	0
505.263	0.00587	0.00164	0.000554594	0.01696	0	0
541.587	0.00851	0.00235	0.00153	0.01154	0	0
580.523	0.0107	0.00319	0.0026	0.00537	0	0
622.257	0.01236	0.00406	0.00382	0	0	0
666.992	0.0135	0.00484	0.00541	0	0	0.000111744
714.943	0.0141	0.00551	0.00731	0	0	0.000791451
766.341	0.01421	0.00603	0.00907	0	0	0.00148
821.434	0.01383	0.00638	0.01062	0	0	0.00208
880.488	0.01302	0.00654	0.01185	0	0	0.00486
943.788	0.01181	0.00653	0.01273	0	0	0.00759
1011.64	0.01023	0.00634	0.01325	0	0	0.00984
1084.37	0.00834	0.00598	0.01342	0	0	0.01161
1162.32	0.00617	0.00546	0.01326	0	0	0.0129
1245.88	0.00377	0.00481	0.01279	0	0	0.01374
1335.45	0.00118	0.00403	0.01203	0	0	0.01418
1431.46	0	0.00314	0.01102	0	0	0.01425
1534.37	0	0.00216	0.00977	0	0	0.01399
1644.68	0	0.0011	0.00833	0	0	0.01343
1762.91	0	0	0.00672	0	0	0.01261
1889.65	0	0	0.00496	0	0	0.01157
2025.5	0	0	0.00308	0	0	0.01034
2171.12	0	0	0.00111	0	0	0.00895
2327.2	0	0	0	0	0	0.00744
2494.51	0	0	0	0	0	0.00582
2673.84	0	0	0	0	0	0.00413
2866.07	0	0	0	0	0	0.00238
3072.11	0	0	0	0	0	0.000593122
3292.97	0	0	0	0	0	0
3529.71	0	0	0	0	0	0
3783.46	0	0	0	0	0	0
4055.46	0	0	0	0	0	0
4347.01	0	0	0	0	0	0
4659.53	0	0	0	0	3.28068e-07	0
4994.51	0	0	0	0	1.41353e-06	0
5353.57	0	0	0	0	3.42244e-06	0
5738.44	0	0	0	0	6.61806e-06	0
6150.99	0	0	0	0	1.14378e-05	0
6593.19	0	0	0	0	1.85743e-05	0
7067.18	0	0	0	0	2.90482e-05	0
7575.25	0	0	0	0	4.54232e-05	0
8119.84	0	0	0	0	8.4273e-05	0
8703.59	0	0	0	0.000368732	0.000140603	0
9329.3	0	0	0	0.000866342	0.000221162	0
10000	0	0	0	0.00136	0.000328518	0
